# Supplementary material for: MAD2L2 dimerization and TRIP13 control shieldin activity in DNA repair
Source: Nat Commun. 2021 Sep 14;12:5421. doi: 10.1038/s41467-021-25724-y (PMC8440562; doi:10.1038/s41467-021-25724-y)
Supplement: Supplementary file 3 — Source Data [file 41467_2021_25724_MOESM3_ESM.xlsx]

## Sheet: Figure 1b
Figure 1b

## Sheet: Figure 1c
Figure 1c

## Sheet: Figure 1d
Figure 1d
	SHLD3-SHLD2-MAD2L2(WT)					SHLD3-MAD2L2(WT)
	SHLD3-SHLD2-MAD2L2(1xMut)					SHLD3-MAD2L2(1xMut)

## Sheet: Figure 1e
Figure 1e

## Sheet: Figure 1f
Figure 1f
		MAD2L2						GST-MAD2L2 (1xMut)				MAD2L2 (1xMut)						MAD2L2 (3xMut)
	Hours	n1	n2	n3	n4		Hours	n1	n2		Hours	n1	n2	n3	n4		Hours	n1	n2
	0.15	13.5856	15.8439	18.2755	12.6743		0.15	13.5527	9.09315		0.15	10.1164	6.62326	16.9584	4.62173		0.15	7.63983	4.54141
	0.5	45.7015	52.4599	47.554	34.4296		0.5	36.9664	38.2733		0.5	31.054	25.8521	15.0134	26.0877		0.5	29.9773	31.3836
	1	60.1315	64.3772	84.7256	62.9966		1	55.9625	55.4851		1	43.2222	37.957	50.9886	43.965		1	53.5843	39.4782
	3	98.0964	89.4074	99.0819	95.3188		3	83.0881	68.9551		3	70.4364	51.179	81.2579	83.7885		3	78.2184	74.0077
	7	97.2484	96.3569	94.4671	97.5371		7	101.83	90.5547		7	93.9739	95.9764	97.8713	94.5169		7	105.676	92.1464

## Sheet: Figure 2c
Figure 2c
			shCTRL	shMAD2L2	shMAD2L2	shMAD2L2	shMAD2L2
			EV	EV	MAD2L2-RR	MAD2L2-1xMut	MAD2L2-3xMut
% fused chromosomes		n=1	32.7578	8.2464	28.6495	18.2583	11.5628
		n=2	31.0801	8.77621	21.3828	14.7887	4.59976
		n=3	44.6429	10.8661	34.4184	15.2185	6.56085
Relative %		n=1	114.34	28.7838	100	63.73	40.3597
		n=2	145.351	41.0433	100	69.1619	21.5115
		n=3	129.707	31.5705	100	44.2163	19.0621

## Sheet: Figure 2f
Figure 2f
		WT	Mad2l2-/- (#R20 & #R14)
		-	-	EV	WT	1xMut	3xMut
	Untreated	2.33	0.35	0.89	1.28	1.04	1.4
		2.88	0.052	0.078	0.53	0.25	0.097
			0.33	1.05	1.78	1.37	0.9
		2.86	0.069	0.052	0.42	0.35	0.11
			0.32	0.9	1.52	1.27	0.93
	Mean	2.69	0.2242	0.594	1.106	0.856	0.6874
	Cytokines (3 days)	36.4	11.7	12.4	52.5	52.5	13.1
		38.5	14.4	12.9	43.6	43.8	16.5
			13	13.8	51.4	52.6	12.3
		32.3	13.7	11.1	36.1	36.5	14.3
			13.7	13.9	47.8	49.8	13.6
	Mean	35.7333	13.3	12.82	46.28	47.04	13.96
								Wilcoxon - Mann Whitney test	Comparison		p value
								Mad2l2-/-	- vs	EV	0.67517361492712
									- vs	WT	0.011925233593018
									- vs	1xMut	0.011925233593018
									- vs	3xMut	0.83403522979099

## Sheet: Figure 2g
Figure 2g
	Genotype		Metaphases with Igh locus breaks	Metaphases with Igh locus translocations	Total aberrant metaphases	Total normal metaphases	Total metaphases analyzed	% aberrant metaphases	IgH breaks	IgH translocations
	-	CH12F3	13	0	13	187	200	6.5
		TOTAL	13	0	13	187	200	6.5	6.5	0
	-	R20	36	7	43	157	200	21.5	18	3.5
		R14	46	12	56	144	200	28	23	6
		TOTAL	82	19	99	301	400		20.5	4.75
	EV	R20	43	7	49	135	184	26.6	23.4	3.8
		R14	35	6	40	160	200	20	17.5	3
		TOTAL	78	13	89	295	384		20.3125	3.38542
	WT	R20	7	1	8	192	200	4	3.5	0.5
		R14	3	0	3	197	200	1.5	1.5	0
		TOTAL	10	1	11	389	400		2.5	0.25
	1xMut	R20	6	2	8	192	200	4	3	1
		R14	7	1	8	192	200	4	3.5	0.5
		TOTAL	13	3	16	384	400		3.25	0.75
	3xMut	R20	41	6	47	110	157	29.9	26.1	3.8
		R14	42	11	51	149	200	25.5	21	5.5
		TOTAL	83	17	98	259	357		23.2493	4.7619
															Fishers Exact test	Comparison		p value
															Mad2l2-/-	- vs	EV	0.979805
																- vs	WT	0.0145581
																- vs	1xMut	0.0125774
																- vs	3xMut	0.972108

## Sheet: Figure 3a
Figure 3a

## Sheet: Figure 3b
Figure 3b

[truncated: 47 more sheets: Figure 3c, Figure 3d, Figure 3e, Figure 3f, Figue 4a, Figure 4b, Figure 4c, Figure 4d, Figure 4e, Figure 4f, Figure 4g, Figure 4h, Figure 4i, Figure 4j, Figure 5a, Figure 5b, Figure 6a, Figure 6b, Figure 6d, Suppl.Figure 1d …]
